# Supplementary material for: Unmasking an Intracardiac Shunt in a Case of Persistent Unexplained Hypoxia: A Case Report
Source: Reports (MDPI). 2025 Jan 26;8(1):16. doi: 10.3390/reports8010016 (PMC12199966; doi:10.3390/reports8010016)
Supplement: Supplementary file 1 [file reports-08-00016-s001.zip]

Archive with 1 entries (1 files):
- reports-3434195-supplementary.mov
